# Supplementary material for: Statistical support for the hypothesis of developmental constraint in marsupial skull evolution
Source: BMC Biol. 2013 Apr 26;11:52. doi: 10.1186/1741-7007-11-52 (PMC3660189; doi:10.1186/1741-7007-11-52)
Supplement: Additional file 1: Table S1 — Principal component (PC) analysis scores for additional PCs. [file 1741-7007-11-52-S1.xlsx]

## Sheet: Sheet1
Principal Component	Percentage of total variance
	Max Taxa	Max Landmarks	Omnivore	Carnivore	Folivore	Frugivore	Arboreal	Terrestrial	Fossorial	Nocturnal
1	38.438	34.017	48.552	44.981	31.741	60.01	45.255	35.578	65.076	40.097
2	13.264	12.294	16.489	13.366	22.583	15.516	12.892	15.086	11.205	12.43
3	9.796	8.669	11.489	9.577	11.61	10.563	9.264	11.116	8.653	11.043
4	7.472	7.748	5.117	7.072	8.409	3.649	8.298	7.917	5.116	7.79
5	5.848	4.628	4.544	6.448	5.166	3.14	7.092	5.391	2.951	5.01
6	4.272	4.157	3.391	4.296	4.618	2.254	3.033	4.737	2.109	3.962
7	3.579	3.317	2.186	2.669	2.997	1.927	2.855	3.513	1.549	3.602
8	3.08	2.787	2.07	2.432	2.294	1.261	2.278	3.233	1.35	2.647
9	2.186	2.616	1.455	2.207	1.888	0.665	1.817	2.596	0.711	2.334
10	1.952	2.288	1.093	1.683	1.545	0.48	1.437	2.298	0.642	1.976
11	1.724	1.73	0.911	1.605	1.491	0.199	1.265	1.694	0.269	1.78
12	1.618	1.572	0.801	1.039	1.366	0.151	1.009	1.518	0.139	1.308
