# Supplementary material for: Statistical support for the hypothesis of developmental constraint in marsupial skull evolution
Source: BMC Biol. 2013 Apr 26;11:52. doi: 10.1186/1741-7007-11-52 (PMC3660189; doi:10.1186/1741-7007-11-52)
Supplement: Additional file 5: Table S5 — List of taxa used in this study and ecological categories used in disparity analyses. *Used in the ‘maximum taxa’ dataset only. [file 1741-7007-11-52-S5.xls]

## Sheet: Sheet1
	Order	Family	Genus and species	Sex		Diet	Time of Day	Habitat
Marsupial	Diprotodontia	Phascolarctidae	Phascolarctos cinereus	Male and Female		Folivore	Nocturnal / Crepuscular	Arboreal
		Vombatidae	Vombatus ursinus	Male and Female		Folivore	Nocturnal / Crepuscular	Terrestrial and Fossorial
		Burramyidae	Cercartetus caudatus	Male and Female			Nocturnal / Crepuscular	Arboreal
		Phalangeridae	Ailurops ursinus	Male and Female		Folivore		Arboreal
			Phalanger orientalis	Male and Female		Frugivore	Nocturnal / Crepuscular	Arboreal
			Spilocuscus maculatus	Male and Female		Frugivore	Nocturnal / Crepuscular	Arboreal
			Strigocuscus celebensis	Male and Female		Frugivore	Nocturnal / Crepuscular	Arboreal
			Trichosurus vulpecula	Male and Female		Folivore	Nocturnal / Crepuscular	Arboreal
		Pseudocheiridae	Hemibelideus lemuroides	Male and Female		Folivore	Nocturnal / Crepuscular	Arboreal
			Petauroides volans	Male and Female		Folivore	Nocturnal / Crepuscular	Arboreal
			Petropseudes dahli	Male and Female		Frugivore	Nocturnal / Crepuscular	Terrestrial
			Pseudocheirus peregrinus	Male and Female		Folivore	Nocturnal / Crepuscular	Arboreal
			Pseudochirulus forbesi	Male and Female		Folivore	Nocturnal / Crepuscular	Arboreal
			Pseudochirops albertisii	Male and Female		Folivore	Nocturnal / Crepuscular	Arboreal
		Petauridae	Dactylopsila trigirvata	Female		Carnivore / Insectivore	Nocturnal / Crepuscular	Arboreal
			Petaurus breviceps	Male and Female		Omnivore	Nocturnal / Crepuscular	Arboreal
		Acrobatidae	Acrobates pygmaeus	Female		Omnivore	Nocturnal / Crepuscular	Arboreal
		Macropodidae	Lagorchestes conspicillatus	Female		Folivore	Nocturnal / Crepuscular	Terrestrial
			Macropus rufus	Male		Folivore	Nocturnal / Crepuscular	Terrestrial
			Dendrolagus lumholtzi	Male and Female		Folivore	Nocturnal / Crepuscular	Arboreal
			Dorcopsis lorentzi	Male and Female		Folivore	Nocturnal / Crepuscular	Terrestrial
			Dorcopsulus vanheurni	Male and Female		Folivore	Nocturnal / Crepuscular	Terrestrial
			Onychogalea unguifera	Male and Female		Folivore	Nocturnal / Crepuscular	Terrestrial
			Petrogale inornata	Male and Female		Folivore	Nocturnal / Crepuscular	Terrestrial
			Setonix brachyurus	Male and Female		Folivore	Nocturnal / Crepuscular	Terrestrial
			Thylogale browni	Male and Female		Folivore	Nocturnal / Crepuscular	Terrestrial
			Wallabia bicolor	Male and Female		Folivore	Nocturnal / Crepuscular	Terrestrial
		Hypsiprymnodontidae	Hypsiprymnodon moschatus	Female		Carnivore / Insectivore		Terrestrial
		Potoroidae	Aepyprymnus rufescens	Male and Female		Folivore	Nocturnal / Crepuscular	Terrestrial
			Bettongia gaimardi	Male and Female			Nocturnal / Crepuscular	Terrestrial
			Potorous tridactylus	Male and Female		Omnivore	Nocturnal / Crepuscular	Terrestrial
	Peramelemorphia	Thylacomyidae	Macrotis lagotis	Male and Female		Omnivore	Nocturnal / Crepuscular	Terrestrial and Fossorial
		Chaeropodidae	Chaeropus ecaudatus	Female		Folivore	Nocturnal / Crepuscular	Terrestrial
		Peramelidae	Isoodon macrourus	Male and Female		Omnivore	Nocturnal / Crepuscular	Terrestrial
			Perameles nasuta	Male and Female		Carnivore / Insectivore	Nocturnal / Crepuscular	Terrestrial and Fossorial
			Peroryctes raffrayana	Male and Female				Terrestrial
			Echymipera rufescens	Male and Female			Nocturnal / Crepuscular	Terrestrial
			Microperoryctes longicauda	Male and Female			Nocturnal / Crepuscular	Terrestrial
			Rhynchomeles prattorum	Male and Female			Nocturnal / Crepuscular	Terrestrial
	Dasyuromorphia	Thylacinidae	Thylacinus cynocephalus	Male and Female		Carnivore / Insectivore	Nocturnal / Crepuscular	Terrestrial
		Myrmecobiidae	Myrmecobius fasciatus	Female		Carnivore / Insectivore		Terrestrial
		Dasyuridae	Dasycercus blythi	Female				Terrestrial and Fossorial
			Dasyuroides byrnei	Male		Carnivore / Insectivore	Nocturnal / Crepuscular	Terrestrial
			Dasyurus hallucatus	Male and Female		Carnivore / Insectivore	Nocturnal / Crepuscular	Terrestrial
			Myoictis melas	Male and Female			Nocturnal / Crepuscular
			Neophascogale lorentzi	Female
			Phascolosorex dorsalis	Male and Female			Nocturnal / Crepuscular
			Pseudantechinus macdonnellensis	Female		Carnivore / Insectivore	Nocturnal / Crepuscular
			Sarcophilus harrisii	Male and Female		Carnivore / Insectivore	Nocturnal / Crepuscular	Terrestrial
			Antechinus godmani	Female			Nocturnal / Crepuscular	Terrestrial
			Murexechinus melanurus	Male and Female
			Murexia longicaudata	Male and Female		Omnivore		Arboreal
			Paramurexia rothschildi	Male
			Phascomurexia naso	Male and Female
			Phascogale calura	Male and Female		Carnivore / Insectivore		Arboreal
			Antechinomys laniger	Female		Carnivore / Insectivore
			Sminthopsis virginiae	Male and Female		Carnivore / Insectivore	Nocturnal / Crepuscular	Terrestrial and Fossorial
			Planigale ingrami	Male and Female		Carnivore / Insectivore	Nocturnal / Crepuscular	Terrestrial
	Notoryctemorphia	Notoryctidae	Notoryctes typhlops	Female		Carnivore / Insectivore		Fossorial
	Microbiotheria	Microbiotheriidae	Dromiciops gliroides	Male		Carnivore / Insectivore	Nocturnal / Crepuscular	Arboreal
	Paucituberculata	Caenolestidae	Caenolestes condorensis	Male and Female			Nocturnal / Crepuscular	Terrestrial
			Lestoros inca	Male and Female			Nocturnal / Crepuscular	Terrestrial
	Didelphimorphia	Didelphidae	Caluromys derbanus	Male and Female		Carnivore / Insectivore	Nocturnal / Crepuscular	Arboreal
			Chironectes minimus	Male and Female		Carnivore / Insectivore	Nocturnal / Crepuscular
			Didelphis virginiana	Male and Female		Omnivore	Nocturnal / Crepuscular
			Gracilinanus marcia	Male and Female		Omnivore	Nocturnal / Crepuscular	Arboreal
			Lestodelphys halli	Male and Female		Carnivore / Insectivore	Nocturnal / Crepuscular
			Lutreolina crassicaudata	Male and Female		Omnivore	Nocturnal / Crepuscular
			Marmosa quichua	Male and Female		Omnivore	Nocturnal / Crepuscular
			Marmosops impavidus	Male and Female		Carnivore / Insectivore	Nocturnal / Crepuscular
			Metachirus nudicaudatus	Male and Female		Frugivore	Nocturnal / Crepuscular
			Micoureus demerarae	Male and Female		Omnivore	Nocturnal / Crepuscular	Arboreal
			Monodelphis domestica	Male and Female		Omnivore	Nocturnal / Crepuscular	Terrestrial
			Philander opossum	Male and Female		Omnivore	Nocturnal / Crepuscular
			Thylamys elegans	Male and Female		Carnivore / Insectivore	Nocturnal / Crepuscular	Terrestrial
			Tlacuatzin canescens	Male and Female		Omnivore	Nocturnal / Crepuscular
Placental	Perissodactyla	Equidae	Equus burchelli	Male and Female		Folivore		Terrestrial
		Tapiridae	Tapiris terrestrius	Male and Female		Frugivore	Nocturnal / Crepuscular	Terrestrial
	Tubulidentata	Orycteropodidae	Oryceteropus afer	Male and Female		Carnivore / Insectivore	Nocturnal / Crepuscular	Terrestrial and Fossorial
	Macroscelidea	Macroscelididae	Rhynchocyon claudi	Male and Female		Carnivore / Insectivore		Terrestrial
	Cingulata	Dasypodidae	Dasypus septemcinctus	Male and Female		Carnivore / Insectivore		Terrestrial
	Primates	Cheirogaleidae	Chierogalus medius	Male and Female			Nocturnal / Crepuscular	Arboreal
		Daubentoniidae	Daubentonia madagascarensis	Male		Frugivore	Nocturnal / Crepuscular	Arboreal
		Lepilemuridae	Lepilemur microdon	Male and Female		Folivore	Nocturnal / Crepuscular	Arboreal
		Cercopithecidae	Macaca fasicularis	Male and Female		Omnivore		Arboreal
		Hominidae	Gorilla gorilla	Female		Folivore		Terrestrial
		Hylobatidae	Hylobates lar	Male and Female		Folivore		Arboreal
		Pitheciidae	Callicebus personatus	Male and Female		Folivore		Arboreal
		Aotidae	Aotus trivirgatus	Male and Female		Omnivore	Nocturnal / Crepuscular	Arboreal
		Lorisidae	Perodicticus potto	Female		Frugivore	Nocturnal / Crepuscular	Arboreal
		Galagidae	Otolemur crassicaudatus	Male and Female		Omnivore	Nocturnal / Crepuscular	Arboreal
		Lemuridae	Eulemur rubriventer	Female		Frugivore		Arboreal
		Cebidae	Callithrix pencillata	Male and Female				Arboreal
		Atelidae	Alouatta seniculus	Male and Female		Folivore		Arboreal
	Artiodactyla	Suidae	Sus barbatus	Male		Omnivore		Terrestrial
		Tayassuidae	Pecari tajacu	Male and Female		Frugivore		Terrestrial
		Camelidae	Llama glama	Male and Female		Folivore		Terrestrial
		Bovidae	Gazella dorcas	Male and Female		Folivore		Terrestrial
		Tragulidae	Tragulus kanchil	Male and Female		Frugivore	Nocturnal / Crepuscular	Terrestrial
		Moschidae	Moschus moschiferus	Male and Female		Folivore		Terrestrial
		Cervidae	Hippocamelus bisculus	Male and Female		Folivore		Terrestrial
		Antilocapridae	Antilocapra americana	Male and Female		Folivore		Terrestrial
	Erinaceomorpha	Erinaceidae	Erinaceus europeaus	Male and Female		Omnivore	Nocturnal / Crepuscular	Terrestrial and Fossorial
	Scandentia	Tupaiidae	Dendrogale melanura			Omnivore		Arboreal
	Carnivora	Felidae	Puma concolor	Male and Female	*	Carnivore / Insectivore	Nocturnal / Crepuscular	Terrestrial
		Eupleridae	Cryptoprocta ferox	Male	*	Carnivore / Insectivore	Nocturnal / Crepuscular
		Nandiniidae	Nandinia binotata	Male and Female	*	Omnivore		Arboreal
		Herpestidae	Herpestes smithi	Male and Female	*	Carnivore / Insectivore		Terrestrial
		Hyaenidae	Crocuta crocuta	Male and Female	*	Carnivore / Insectivore		Terrestrial
		Canidae	Otocyon megalotis	Male and Female	*	Carnivore / Insectivore	Nocturnal / Crepuscular	Terrestrial
		Ursidae	Ursus americanus	Male and Female	*	Omnivore		Terrestrial
		Mephitidae	Spilogale putorius	Male and Female	*	Omnivore	Nocturnal / Crepuscular	Terrestrial
		Procyonidae	Nasua narica	Male and Female	*	Omnivore
		Ailuridae	Ailurus fulgens	Male and Female	*	Folivore	Nocturnal / Crepuscular	Arboreal
		Viverridae	Genetta tigrina	Male and Female	*	Carnivore / Insectivore	Nocturnal / Crepuscular	Arboreal
	Afrosoricida	Tenrecidae	Tenrec ecaudatus	Male and Female	*	Omnivore	Nocturnal / Crepuscular	Terrestrial and Fossorial
	Hyracoidea	Procaviidae	Hyrax arboreus	Male and Female	*	Folivore	Nocturnal / Crepuscular
	Pholidota	Manidae	Phataginus tricuspis	Male and Female	*	Carnivore / Insectivore
	Rodentia	Muridae	Lemniscomys striatus	Male and Female	*			Terrestrial and Fossorial
		Hystricidae	Hystrix indica	Male and Female	*		Nocturnal / Crepuscular	Terrestrial
		Anomaluridae	Anomalurus derbianus	Male and Female	*	Frugivore	Nocturnal / Crepuscular	Arboreal
		Sciuridae	Spermophilus beecheyi	Male and Female	*			Terrestrial and Fossorial
	Dermoptera	Cynocephalidae	Galeopterus variegatus	Male and Female	*	Frugivore	Nocturnal / Crepuscular	Arboreal
	Lagomorpha	Ochotonidae	Ochotona pallasi	Male and Female	*	Folivore		Terrestrial and Fossorial
		Leporidae	Lepus capensis	Male and Female	*	Folivore	Nocturnal / Crepuscular	Terrestrial and Fossorial
Fossil taxa
	Peramelemorphia	Galadi speciosus
	Diprotodontia	Sthenurus occidentalis
	Diprotodontia	Zygomaturus trilobus
	Diprotodontia	Thylacoleo carnifex
	Sparassodonta	Thylacosmilus atrox
	Sparassodonta	Arctodictis sinclairi
